# Supplementary material for: Methoxyflavones from Black Ginger (Kaempferia parviflora Wall. ex Baker) and their Inhibitory Effect on Melanogenesis in B16F10 Mouse Melanoma Cells
Source: Plants (Basel). 2023 Mar 5;12(5):1183. doi: 10.3390/plants12051183 (PMC10005586; doi:10.3390/plants12051183)
Supplement: Supplementary file 1 [file plants-12-01183-s001.zip]

Archive with 1 entries (1 files):
- plants-2210060-supplementary.pdf
